# Supplementary material for: Cross-Sectional Blood Metabolite Markers of Hypertension: A Multicohort Analysis of 44,306 Individuals from the COnsortium of METabolomics Studies
Source: Metabolites. 2022 Jun 28;12(7):601. doi: 10.3390/metabo12070601 (PMC9324896; doi:10.3390/metabo12070601)
Supplement: Supplementary file 1 [file metabolites-12-00601-s001.zip]

Archive with 1 entries (1 files):
- metabolites-1751404-Supplementary.pdf
